# Supplementary material for: ADRV 12L: A Ranaviral Putative Rad2 Family Protein Involved in DNA Recombination and Repair
Source: Viruses. 2022 Apr 27;14(5):908. doi: 10.3390/v14050908 (PMC9146916; doi:10.3390/v14050908)
Supplement: Supplementary file 1 [file viruses-14-00908-s001.zip]

Archive with 3 entries (3 files):
- Fig S1 Predicted structure of ADRV 12L.pdf
- table S1 primers.pdf
- table S2 accession numbers.pdf
